# Supplementary material for: Genome-wide association study and functional validation of CsAGD6 conferring drought tolerance in tea plant
Source: Hortic Res. 2025 Nov 21;13(3):uhaf320. doi: 10.1093/hr/uhaf320 (PMC12981331; doi:10.1093/hr/uhaf320)
Supplement: Web_Material_uhaf320 [file web_material_uhaf320.zip]

Archive with 7 entries (7 files):
- Fig.S1.tif
- Fig.S2.tif
- Fig.S3.tif
- Fig.S4.tif
- Fig.S5.tif
- Supplementary Figure.docx
- Supplementary Table.docx
